# Supplementary material for: Novel multilayer TiO2 heterojunction decorated by low g-C3N4 content and its enhanced photocatalytic activity under UV, visible and solar light irradiation
Source: Sci Rep. 2019 Apr 11;9:5932. doi: 10.1038/s41598-019-42438-w (PMC6459824; doi:10.1038/s41598-019-42438-w)
Supplement: Supplementary file 1 — Dataset 1 [file 41598_2019_42438_MOESM1_ESM.zip]

Archive with 9 entries (8 files):
- datas/
- datas/AFM.opj
- datas/Degradation.opj
- datas/DRS.opj
- datas/PL.opj
- datas/TGA.opj
- datas/Trapping test.opj
- datas/XPS.opj
- datas/XRD.opj
